# Supplementary material for: Excision-reintegration at a pneumococcal phase-variable restriction-modification locus drives within- and between-strain epigenetic differentiation and inhibits gene acquisition
Source: Nucleic Acids Res. 2018 Oct 13;46(21):11438–53. doi: 10.1093/nar/gky906 (PMC6265443; doi:10.1093/nar/gky906)
Supplement: Supplementary Data [file gky906_supplemental_files.zip]

Archive with 2 entries (2 files):
- RMS_NAR_resub_supplementary_figures_combined_.pdf
- RMS_NAR_resub_supplementary_tables.docx
